# Supplementary material for: hTERT-Immortalized Mesenchymal Stem Cell-Derived Extracellular Vesicles: Large-Scale Manufacturing, Cargo Profiling, and Functional Effects in Retinal Epithelial Cells
Source: Cells. 2024 May 17;13(10):861. doi: 10.3390/cells13100861 (PMC11120263; doi:10.3390/cells13100861)
Supplement: Supplementary file 1 [file cells-13-00861-s001.zip]

Archive with 1 entries (1 files):
- Hindle et al. Supplementary Files.pptx
